# Supplementary material for: Characterization of SOD1-DT, a Divergent Long Non-Coding RNA in the Locus of the SOD1 Human Gene
Source: Cells. 2023 Aug 13;12(16):2058. doi: 10.3390/cells12162058 (PMC10453398; doi:10.3390/cells12162058)
Supplement: Supplementary file 1 [file cells-12-02058-s001.zip]

Archive with 3 entries (3 files):
- cells-2505910-supplementary tables.pdf
- Suppl.Figures.pdf
- Suppl_figures_legends.pdf
